# Supplementary material for: Heavy metal content and microbial characteristics of soil plant system in Dabaoshan mining area, Guangdong Province
Source: PLoS One. 2023 Jun 9;18(6):e0285425. doi: 10.1371/journal.pone.0285425 (PMC10256142; doi:10.1371/journal.pone.0285425)
Supplement: S1 Data — (XLS) [file pone.0285425.s001.xls]

## Sheet: Sheet1
			Q1	Q2	Q3	Q4	Q5	Q6	Q7	Q8
		SMB/100	1	1.1	1.2	1.3	1.5	1.7	1.9	2
		Cmic/Corg	2	1.9	1.8	1.7	1.5	1.4	1.3	1.2
		Basic breathing*10	3.8	3.7	3.5	3.3	3.1	3	2.8	2.6
		Metabolisers qCO2*1000	3.2	3.1	3	2.9	2.8	2.5	2.4	2.1

## Sheet: Sheet2
		Urease activity (non-rhizosphere)				Sucrose urease activity (non-rhizosphere)				Protease activity (non-rhizosphere)				Phosphatase activity (non-rhizosphere)				Catalase activity (non-rhizosphere)				Dehydrogenase activity (non-rhizosphere)
		NH3-Nmg/g				mg/g
	Q1	0.892745	0.886582	0.106634		0.651	0.653333	0.0555368		4.9525	4.9675	0.225375		10.2416	10.2462	0.596513		0.22	0.223333	0.0950438		0.00828	0.01076	0.00236913
		0.777				0.71				4.75				9.652				0.32				0.013
		0.99				0.599				5.2				10.845				0.13				0.011
	Q2	1.13706	1.13402	0.100534		2.101	2.097	0.105057		6.3625	6.3575	0.205046		10.6811	10.6804	0.6		0.52	0.53	0.0953939		0.03499	0.0349967	0.004
		1.233				2.2				6.56				11.28				0.63				0.039
		1.032				1.99				6.15				10.08				0.44				0.031
	Q3	1.35492	1.42164	0.0579958		2.713	2.717	0.0640937		7.66	7.59333	0.90185		11.3402	11.3667	0.560471		0.78	0.773333	0.100167		0.036221	0.0367403	0.00402521
		1.45				2.783				8.46				11.94				0.87				0.041
		1.46				2.655				6.66				10.82				0.67				0.033
	Q4	1.403	1.536	0.115659		3.836	3.836	0.1		8.56	8.54667	0.320208		11.775	11.7643	0.479089		0.95	0.93	0.072111		0.0462	0.0460667	0.00300222
		1.613				3.936				8.86				12.238				0.99				0.049
		1.592				3.736				8.22				11.28				0.85				0.043
	Q5	1.611	1.614	0.105532		3.921	3.91767	0.10504		9.045	8.98167	0.354272		12.2191	12.216	0.504507		1.02	1.02667	0.0208167		0.048516	0.0488387	0.00400975
		1.721				4.021				9.3				12.719				1.05				0.045
		1.51				3.811				8.6				11.71				1.01				0.053
	Q6	1.855	1.88833	0.0453689		4.542	4.50833	0.153298		9.496	9.46867	0.295948		15.515	15.175	0.681854		1.07	1.07	0.04		0.05	0.0496667	0.00550757
		1.87				4.642				9.75				15.62				1.11				0.055
		1.94				4.341				9.16				14.39				1.03				0.044
	Q7	2.248	2.257	0.0868504		4.962	4.96467	0.116023		9.8425	10.0408	0.256129		18.3714	18.3371	1.03043		1.14	1.13667	0.0950438		0.15068	0.149893	0.0115202
		2.348				5.082				9.95				19.35				1.23				0.161
		2.175				4.85				10.33				17.29				1.04				0.138
	Q8	2.89045	2.88682	0.110045		5.019	5.119	0.1		13.805	13.6017	0.437045		29.1378	29.3993	1.71502		1.4	1.426	0.129965		0.195401	0.194467	0.0110297
		2.995				5.119				13.9				31.23				1.567				0.205
		2.775				5.219				13.1				27.83				1.311				0.183
	The average	1.70305				3.47663				8.69473				14.8981				0.8895				0.0714287
		0.589199				0.692693				0.629825				0.5113				0.635357				0.365549
